# Supplementary material for: Evidence-Based Approach to the Surgical Management of Acute Pancreatitis
Source: Surg J (N Y). 2022 Nov 22;8(4):e322–35. doi: 10.1055/s-0042-1758229 (PMC9681540; doi:10.1055/s-0042-1758229)
Supplement: Supplementary file 1 — Supplementary Material [file 10-1055-s-0042-1758229-s2100037.xls]

## Sheet: Sheet1
Supplementary Digital Content - Table of fundamental comparative studies in the management of acute pancreatitis
Reference	Topic of Study	Type of Study	Sample Size	Intervention	Comparison	Outcome
Hallensleben et al 2019	Aetiology identification in presumed idiopathic pancreatitis	Retrospective cohort study	n=176	Identification of aetiology through additional investigation	Failure to identify aetiology despite additional investigation	Successful identification of aetiology resulted in reduced recurrence rate (15% vs 43% p-0.014)
Wu B et al 2015	Protective effect of simvastatin and atorvastatin in acute pancreatitis	Retrospective cohort study	n=3967859	simvastatin or atorvastatin	nil	in multivariate analysis simvastatin ( RR 0.29 95% CI 0.27-0.31) and atorvastatin (RR 0.33 95% CI 0.29-0.38) were independently associated with reduced risk of acute pancreatitis
Mao EQ et al. 2009	Fluid resuscitation	RCT	n=76	controlled resuscitation, 5-10 ml/kg/hr	rapid resuscitation, 10-15 ml/kg/hr	intervention group mortality reduced compared to comparison group (69.4% vs 90% p<0.05)
Wang et al 2013	Fluid resuscitation	RCT	n=200	early goal-directed therapy (CVP 8-12 mmHg, MAP>65mmHg, UO>0.5ml/kg/ht, ScvO2>70% in first 6 hrs) without (EGDT1) or with (EGDT2) 2 units FFP	standard fluid resuscitation guided by vitals, UO and haemotcrit	EGDT improved mortality 21.9% (EGDT1)/17.6% (EGDT2) vs 23.5% (p<0.05), abdominal compartment syndrome (21.9%/17.6% vs 26.5% p<0.03) and multi-organ dysfunction (26.5%/23.5% vs 29.4%) p<0.05)
Wu et al 2011	Fluid resuscitation	RCT	n=40	Ringer's lactate	normal saline	intervention group reduced SIRS after 24 hours (85% reduction vs 0% p=0.035) and CRP (51.5 vs 104 mg/dL p=0.02)
Choosakul et al	Fluid resuscitation	RCT	n=47	Ringer's lactate	normal saline	intervention group reduced SIRS after 24 hours (26.1% vs 4.2% p=0.02) with no difference in SIRS after 48 hours (33.4% vs 26.1% p= 0.88) or mortality (0% vs 4.2% p=1.00)
Ona B et al	Analgesia	Meta-analysis of RCTs	n=227	Opiate analgesia	Non-opiate analgesia	Opiate analgesia associated with reduced requirement for supplementary analgesia(RR 0.53 95% CI 0.30-0.93) with no difference in adverse events.
Baxter et al 2018	Effect of NSAIDs on severity	Retrospective cohort study	n=324	regular NSAID use prior to pancreatitis admission	absence of regular NSAID use prior to pancreatitis admission	NSAID group associated with lower probability of CRP >150 mg/l (p=0.007), pancreatic necrosis (p=-.019), pseudocyst (p=0.01). No difference in length of stay or mortality.
Hagjer & Kumar 2018	Severity Scoring Tools	Prospective cohort study	n=60	BISAP	Apache-II, Ranson Criteria, CT severity index	AUC for prediction of severe pancreatitis for BISAP, APACHE-II, Ransom and CTSI was 0.875, 0.891, 0.802 and 0.641 respectively. The AUC of prediction of organ failure was 0.906, 0.874, 0.833 and 0.623 respectively.
Venkatesh et al. 2020	Severity Scoring Tools	Prospective Cohort Study	n=164	Modified Glasgow Score	Apache-II, BISAP, Randon Criteria	Sensitivity for detection of severe acute pancreatitis for MGS, Apache-II, VISAP and Ranson were 76%, 50%, 26% and 59% respectively. The AUC were 0.65, 0.77, 0.64 and 0.82 respectively.
Miko et al 2019	Severity Scoring Tools	Meta-analysis of cohort studies	n=5988	CTSI	APACHE-II, BISAP, Ranson Criteria	The AUC for prediction of mortality for CTSI, Apache-II, BISAP and Randon were 0.79 (CI 0.73-0.86), 0.91 (0.88-0.93), 0.80 (0.72-0.89) and 0.87 (0.81-0.92), while the AUC for prediction of severity were 0.80 (0.76-0.85), 0.80 (0.77-0.83), 0.83 (0.75-0.91) and 0.81 (0.75-0.87).
Buxbaum et al 2018	Severity Scoring Tools	Prospective cohort study	n=439	PASS	Ranson Criteria, Glasgow Score	AUC for moderate-severe pancreatitis was 0.71 compared to 0.63 and 0.72 for Ranson and Glasgow scores respectively.
Kibar et al 2016	Serum markers of severity	Prospective cohort study	n=59	day 3 resistin	day 3 CRP, day 3 WCC	The AUC for resistin, CRP and WCC for prediction of severe pancreatitis were 0.88, 0.81 and 0.63 respectively, while those for prediction of pancreatic necrosis were 0.70 and 0.79.
Singla et al 2009	Centre volume vs outcome	Retrospective cohort study	n=416489	high volume centre (>118 cases per year)	low volume centre (<118 cases per year)	After adjustent for hospital and patient factors, length of stay (OR 0.86 95% CI 0.82-0.90) and mortality (HR 0.74, 95% CI 0.67-0.83) lower at high volume centres.
Petrov M et al. 2008	Nutrition	Meta-analysis of RCTs	n=202	enteral feeding	parenteral feeding	enteral feeding associated with reduced infectious complications (relative risk, 0.47; 95% confidence interval, 0.28-0.77; P < .001), pancreatic infections (0.48; 0.26-0.91; P = .02), and mortality (0.32; 0.11-0.98; P = .03).
Al-Omran et al 2010	Nutrition	Meta-analysis of RCTs	n=384	enteral nutrition	parenteral nutrition	enteral nutrition is associated with reduced mortality (RR0.50 95% CI 0.28-0.91), multi-organ failure (RR 0.55 95%CI 0.37-0.81), systemic infection (RR 0.39 95%CI 0.23-0.65), operative intervention (RR 0.44 95% CI 0.29-0.67).
Dutta A et al 2020	Nutrition	Meta-analysis of RCTs and quasi-RCTs	n=220	nasogastric feeding	nasojejunal feeding	no significant difference in mortality (RR 0.65 95%CI 0.36-1.17), organ failure, rate of infection, success rate, complications, need for surgical intervention, feed complications, requirement for PN and exacerbation of pain.
Zhang J et al 2019	Nutrition	Meta-analysis of non-randomised comparative trials	n=388, mild acute pancreatitis	early oral refeeding	conventional oral refeeding	intervention associated with decreased length of stay (p=0.004) without significant difference in relapse of abdominal pain (RR 1.17, p=0.56) or nausea/vomiting (RR 1.30 p=0.79).
Bakker OJ et al 2014	Nutrition	RCT	n= 208, severe acute pancreatitis	nasoenteric feeding <24 hrs	oral feeding at 72 hrs	No significant difference in major infection (25% vs 26$ p=0.87) or death (11% vs 7% p=0.33)
Zhang SY et al 2014	Nutrtition	Retrospective cohort study	n=85, severe acute pancreatitis	enteral nutrition < 72 hrs	enteral nutrition >72 hrs	Patients who received polymeric formula enteral nutrition < 72 hrs experienced a higher incidence of chylous ascities (27%, p< 0.05)
Petrov MS et al 2008	Nutrition	Meta-analysis of RCTs	n=78	immunonutrition	standard enteral nutrition	No significant difference in total infectious complications (RR0.82 p=0.53) or death (RR 0.64 p=0.46)
Vege S et al 2016	Prophylactic antibiotics	Meta-analysis of RCTs.	n=384 (mortality), n=270 (peripancreatic infection)	prophylactic antibiotics	placebo, or nil	No statistical significant difference in mortality (OR, 0.96; 95% CI, 0.52 1.80) or peri-pancreatic infection (OR, 0.81; 95% CI, 0.44 1.49) in intervention and control groups
Luiten et al 1995	Selective oral decontamination	RCT	n=102, severe acute pancreatitis	selective oral decontamination	nil	Intervention associated with reduced gram-negative pancreatic infection (p=0.003) and mortality (22% vs 35%, p=0.048).
Besselink et al 2008	Probiotics	RCT	n=298, acute severe pancreatitis	28 days probiotic	nil	Intervention group associated with increased mortality (RR 2.53 95% CI 1.22 - 5.25) and bowel ischaemia (9vs0 p=0.004)
Tse F & Yuan Y 2012	ERCP in biliary pancreatitis	Meta-analysis of RCTs	n=644, acute biliary pancreatitis	early routine ERCP	early conservative management +/- selective ERCP	For unselected patients, there was no significant difference in mortality (RR 0.74, 95% CI 0.18-3.03), local complications (RR 0.86 95% CI 0.52-1.43) and systetmic complications (RR 0.59 95% CI 0.31-1.11). For patients with associated cholangitis, intervention group had reduced mortality (RR 0.20 95% CI 0.06-0.68), local (RR 0.45 95% CI 0.20-0.99) and systemic complications (RR 0.37 95% CI 0.18-0…
van Santvoort et al 2009	ERCP in severe biliary pancreatitis	Prospective cohort study	n=153, severe acute biliary pancreatitis	early ERCP < 72 hrs	conservative management	In patients with cholestasis, intervention was associated with reduced complications (25% vs 54% p=0.20) and non-significant reduction in mortality (6% vs 15% p=0.213)
van Baal MC et al. 2012	Role of endoscopic sphincterotomy in biliary pancreatitis	Meta-analysis of 8 cohort studies and 1 RCT	n=998	ERCP	no ERCP	ERCP reduced rate of recurrent biliary events (10% vs 24% p = 0.001).
da Costa D et al. 2015	Same admission vs interval cholecystectomy for acute biliary pancreatitis	RCT	n=266, mild biliary pancreatitis	same admission cholecystectomy (3 days frm randomisation)	interval cholecystectomy (25-30 days from randomisation)	reduced readmission for gallstone related complications in intervention group (5% vs 17%, p=0.002). Equivalent cholecystectomy-related complications.
Nealon et al 2004	Timing for cholecystectomy in acute biliary pancreatitis with local complications	Retrospective cohort study	n= 151, moderate-severe biliary pancreatitis with local fluid collections	early cholecystectomy	delayed cholecystectomy (until spontaneous collection resolution or > 6 weeks)	early cholecystectomy associated with increased complications (44% vs 5.5%).
Räty S et al 2015	Role of cholecystectomy in 'idiopathic' pancreatitis	RCT	n=85, idiopathic pancreatitis	laparoscopic cholecystectomy	watchful waiting	cholecystectomy associated with reduced recurrence (14/46 vs 4/39, p=0.016). 59% of gallbaldders found to contain stones/sludge despite negative imaging.
Morton J et al 2005	Surgical vs percutaneous drainage of pancreatic pseudocyst	Retrospective cohort study	n=27000	Surgical drainage	Percutaneous drainage	Surgical drainage associated with reduced length of stay (15 vs 21 days p<0.0001), complications and mortality (2.8% vs 5.9% p<0.0001)
Varadarajulu S et al 2013	Endoscopic vs surgical cyst-gastrostomy of pancreatic pseudocyst	RCT	n=40	endoscopic cyst-gastrostomy	surgical cyst-gastrostomy	No significant difference in treatment success, complications or re-intervention. Endoscopic drainage associated with reduced length of stay (2 vs 6 days, p<0.001) and improved physical (0.019) and mental (p=0.025) health component scores.
Pan G et al 2015	Endoscopic vs surgical management of pancreatic pseudocyst	Retrospective cohort study	n=893	endoscopic treamtment	surgical treament	No significant difference in rates of pseudocyst resolution (88.9% vs 93.3% p=0.23)
Yang et al 2016	Addition of trans-papillary drainage (TPD) for patients undergoing endoscopic transmural drainage (TMD) of pseudocyst	Retrospective cohort study	n=174	Trans-mural drainage + trans-papillary drainage	Trans-mural drainage alone	No signifant differences between groups in adverse events (14 vs 15 % p=0.23), symptom resolution (62% vs 69% p=0.61) or radiologic resolution (67% vs 71% p=0.79)
van Santvoort et al. 2010	Management of infected pancreatic necrosis	RCT	n=88	percutaneous drainage followed by minimally invasive retroperitoneal necrosectomy if required	primary open necrosectomy	Step-up approach associated with reduced major complications (40% vs 69% p=0.006) and new-onset multiple organ failure (12% vs 40%, p=0.002). No difference in mortality (p=0.70).
Hollemans et al 2019	Management of infected pancreatic necrosis	RCT	n=73	percutaneous drainage followed by minimally invasive retroperitoneal necrosectomy if required	primary open necrosectomy	Step-up approach associated with reduced mortality/major complications (44% vs 73%, p=0.005), pancreatic exocrine (29% vs 56% p=0.03) and endocrine insufficiency (40% vs 64% p = 0.05) on long-term follow up (mean 86+/- 11 months).
Bakker et al 2012	Management of infected pancreatic necrosis	RCT	n=20	endoscopic necrosectomy	video-assisted retroperitoneal debridement (VARD) or, if not possible, open necrosectomy	Endoscopic necrosectomy associated with reduction in major complication (20vs 80% p = 0.03), new-onset multi-organ failure (0vs50% p=0.03) and pancreatic fistula (10vs 70% p = 0.02)
van Brunschot et al. 2018	Management of infected pancreatic necrosis	RCT	n=98	endoscopic drainage, followed by endoscopic necrosectomy if required	percutaneous drainage followed by VARD if required	No difference in major complications (43% vs 45%, p=0.88) or death (18% vs 13% p=0.50). Endoscopic approach associated with reduced length of stay and rate of pancreatic fistulas.
Gurusamy KS et al 2016	Management of pancreatic necrosis	Meta-analysis of RCTs	n=306	minimally invasive step-up approach	open necrosectomy	The intervention group was associated with reduced adverse events (RR 0.41, 95% CI 0.25-0.68) and organ failure (OR 0.20 95% CI 0.07-0.60). There was no signficant difference in mortality (OR 0.65 95% CI 0.32-1.34).
Balachandra & Siriwardena 2005	Management of haemorrhage in acute pancreatitis	Meta-analysis of cohort studies	n=200	first-line endovascular haemostasis	first-line surgical haemostasis	first line endovascular management associated with reduced mortality (p=0.01).Embolisation successful in 75% of cases.
Harris et al 2013	Management of splanchnic vein thrombosis in acute pancreatitis	Retrospective cohort study	n=45	heparin followed by oral anticoagulation	no anticoagulation	no significant difference between groups in rates of re-canalisation (12% vs 11% p>0.05) or mortality (12% vs 3.5%, p>0.05).
Mentula et al 2010	Surgical decompression for abdominal compartment syndrome in acute pancreatitis	Retrospective cohort study	n=26	Early surgical decompression (1-4 days from disease onset)	Delayed surgical decompression (5+ days from disease onset)	Early surgical decompression was associated with reduced mortality (17.6% vs 100% p=0.005)
Moggia et al 2017	Possible therapeutic agents in acute pancreatitis	Meta-analysis of RCTs	n=7366	A range of possible therapeutic agents including antibiotics, antioxidants, aprotinin, atropine, calcitonin, cimetidine, EDTA, gabexate, glucagon, iniprol, lexipafant, NSAIDs, octreotide, oxyphenonium, probiotics, activated protein C, somatostatin, somatostatin plus omeprazole, somatostatin plus ulinastatin, thymosin, ulinastatin.	Control depdendent on individual trial	No agent demonstrated benefit over control in short term mortality
Ronellenfitsch 2017	Octreotide in Acute Pancreatitis	Systematic review of RCTs	n=251 (organ failure), n=954 (mortality)	octreotide	nil	octreotide is associated with reduced organ failure (173 vs 289 per 1000) [very low quality evidence] with no difference in mortality
Yong FJ et al 2015	Continuous regional arterial infusion in severe acute pancreatitis	Meta-analysis of RCTs	n=390	continuous regional arterial infusion	intravenous infusion	intervention associated with reduced duration of abdominal pain (P<0.00001), complications (RR 0.35, p=0.01) and mortality (RR 0.25 p=0.02).
RR - relative risk. CI confidence interval RCT randomised controlled trial CVP central venous pressure MAP mena arterial pressure UO urine output Scv)2 central venous oxygen saturation FFP fresh frozen plasma CRP c-reactive peptide NSAIDs Non-steroidal anti-inflammatory drugs CT computed tomography CTSI CT severity index AUC area under curve BISAP Bedside index severity in acute pancreatitis WCC …
